# Supplementary material for: The influence of corruption and governance in the delivery of frontline health care services in the public sector: a scoping review of current and future prospects in low and middle-income countries of south and south-east Asia
Source: BMC Public Health. 2020 Jun 8;20:880. doi: 10.1186/s12889-020-08975-0 (PMC7278189; doi:10.1186/s12889-020-08975-0)
Supplement: Supplementary file 1 — Additional file 1. Preferred Reporting Items for Systematic reviews and Meta-Analyses extension for Scoping Reviews (PRISMA-ScR). [file 12889_2020_8975_MOESM1_ESM.odt]

# Additional File 1: Preferred Reporting Items for Systematic reviews and Meta-Analyses extension for Scoping Reviews (PRISMA-ScR) Checklist
# Note- Page numbers are of clear version
SECTION
ITEM
PRISMA-ScR CHECKLIST ITEM
REPORTED ON PAGE #
TITLE
Title
1
Identify the report as a scoping review.
Yes, P-1
ABSTRACT
Structured summary
2
Provide a structured summary that includes (as applicable): background, objectives, eligibility criteria, sources of evidence, charting methods, results, and conclusions that relate to the review questions and objectives.
Yes, P-2, 3
INTRODUCTION
Rationale
3
Describe the rationale for the review in the context of what is already known. Explain why the review questions/objectives lend themselves to a scoping review approach.
Yes, P-6 (Last para)
Objectives
4
Provide an explicit statement of the questions and objectives being addressed with reference to their key elements (e.g., population or participants, concepts, and context) or other relevant key elements used to conceptualize the review questions and/or objectives.
Yes, Tab 1 (Research Qs)
METHODS
Protocol and registration
5
Indicate whether a review protocol exists; state if and where it can be accessed (e.g., a Web address); and if available, provide registration information, including the registration number.
Yes, P-22, Line-477-478; Data Availability Statement (archived in the BRAC JPGSPH server; will be made available by the First author on reasonable request)
Eligibility criteria
6
Specify characteristics of the sources of evidence used as eligibility criteria (e.g., years considered, language, and publication status), and provide a rationale.
Yes, Table 1 (Search strategy); the literature was searched up-to-date at the time of the study i.e., during July – September 2017)
Information sources*
7
Describe all information sources in the search (e.g., databases with dates of coverage and contact with authors to identify additional sources), as well as the date the most recent search was executed.
Yes, Table 1(Data Sources)
Search
8
Present the full electronic search strategy for at least 1 database, including any limits used, such that it could be repeated.
Yes, Table 2 (key search terms)
Selection of sources of evidence
9
State the process for selecting sources of evidence (i.e., screening and eligibility) included in the scoping review.
Yes, Fig.1
Data charting process
10
Describe the methods of charting data from the included sources of evidence (e.g., calibrated forms or forms that have been tested by the team before their use, and whether data charting was done independently or in duplicate) and any processes for obtaining and confirming data from investigators.
Yes, P-8-9; Data extraction and analysis (also, Table 3)
Data items
11
List and define all variables for which data were sought and any assumptions and simplifications made.
Yes, P-8-9 (data extraction and analysis)
Critical appraisal of individual sources of evidence§
12
If done, provide a rationale for conducting a critical appraisal of included sources of evidence; describe the methods used and how this information was used in any data synthesis (if appropriate).
Yes, P-8-9 (data extraction and analysis)
Synthesis of results
13
Describe the methods of handling and summarizing the data that were charted.
Yes, P-8-9 (Table 3) 
RESULTS
Selection of sources of evidence
14
Give numbers of sources of evidence screened, assessed for eligibility, and included in the review, with reasons for exclusions at each stage, ideally using a flow diagram.
Yes, Fig 1
Characteristics of sources of evidence
15
For each source of evidence, present characteristics for which data were charted and provide the citations.
Yes, P-9 to 15; (Results).
Critical appraisal within sources of evidence
16
If done, present data on critical appraisal of included sources of evidence (see item 12).
Not done.
Results of individual sources of evidence
17
For each included source of evidence, present the relevant data that were charted that relate to the review questions and objectives.
Yes, P-9 to 15 (Results) 
Synthesis of results
18
Summarize and/or present the charting results as they relate to the review questions and objectives.
Yes, Table 4 and 5
DISCUSSION
Summary of evidence
19
Summarize the main results (including an overview of concepts, themes, and types of evidence available), link to the review questions and objectives, and consider the relevance to key groups.
Yes, P- 16 to 19 (Discussion)
Limitations
20
Discuss the limitations of the scoping review process.
Yes, P-19 (Limitations).
Conclusions
21
Provide a general interpretation of the results with respect to the review questions and objectives, as well as potential implications and/or next steps.
Yes, P-20 (Conclusions)
FUNDING
Funding
22
Describe sources of funding for the included sources of evidence, as well as sources of funding for the scoping review. Describe the role of the funders of the scoping review.
Yes, it is mentioned in the financial disclosure system.
